# Supplementary material for: Moxifloxacin Liposomes: Effect of Liposome Preparation Method on Physicochemical Properties and Antimicrobial Activity against Staphylococcus epidermidis
Source: Pharmaceutics. 2022 Feb 7;14(2):370. doi: 10.3390/pharmaceutics14020370 (PMC8875207; doi:10.3390/pharmaceutics14020370)
Supplement: Supplementary file 1 [file pharmaceutics-14-00370-s001.zip]

Archive with 4 entries (3 files):
- pharmaceutics-1570351/
- pharmaceutics-1570351/Figure S1.pdf
- pharmaceutics-1570351/Figure S2.pdf
- pharmaceutics-1570351/Figure S3.pdf
